# Supplementary material for: Paper-Based Multiplexed Colorimetric Device for the Simultaneous Detection of Salivary Biomarkers
Source: Biosensors (Basel). 2021 Nov 10;11(11):443. doi: 10.3390/bios11110443 (PMC8615519; doi:10.3390/bios11110443)
Supplement: Supplementary file 1 [file biosensors-11-00443-s001.zip]

Archive with 1 entries (1 files):
- biosensors-1440704-supplementary.pdf
